# Supplementary material for: Impact of Structural Functionalization, Pore Size, and Presence of Extra-Framework Ions on the Capture of Gaseous I2 by MOF Materials
Source: Nanomaterials (Basel). 2021 Aug 30;11(9):2245. doi: 10.3390/nano11092245 (PMC8467223; doi:10.3390/nano11092245)
Supplement: Supplementary file 1 [file nanomaterials-11-02245-s001.zip]

Archive with 1 entries (1 files):
- nanomaterials-1364760-supplementary.pdf
